# Supplementary material for: Design, Synthesis, and In Vitro Evaluation of Novel 8-Amino-Quinoline Combined with Natural Antioxidant Acids
Source: Pharmaceuticals (Basel). 2022 May 31;15(6):688. doi: 10.3390/ph15060688 (PMC9229476; doi:10.3390/ph15060688)
Supplement: Supplementary file 1 [file pharmaceuticals-15-00688-s001.zip]

Archive with 1 entries (1 files):
- pharmaceuticals-1680685-supplementary.pdf
